# Supplementary material for: Plant-Derived Caffeic Acid and Its Derivatives: An Overview of Their NMR Data and Biosynthetic Pathways
Source: Molecules. 2024 Apr 4;29(7):1625. doi: 10.3390/molecules29071625 (PMC11013677; doi:10.3390/molecules29071625)
Supplement: Supplementary file 1 [file molecules-29-01625-s001.zip]

Archive with 1 entries (1 files):
- molecules-2909264-supplementary.pdf
